# Supplementary material for: Transposon clusters as substrates for aberrant splice-site activation
Source: RNA Biol. 2020 Sep 23;18(3):354–67. doi: 10.1080/15476286.2020.1805909 (PMC7951965; doi:10.1080/15476286.2020.1805909)
Supplement: Supplemental Material [file KRNB_A_1805909_SM0818.zip]

Archive with 7 entries (6 files):
- Supplementary information/
- Supplementary information/File S1.pdf
- Supplementary information/Supplemental Figures 1-3.pdf
- Supplementary information/Supplementary Table S1.pdf
- Supplementary information/Supplementary Table S1.xlsx
- Supplementary information/Table S2  rev.pdf
- Supplementary information/Table S3 rev.pdf
